# Supplementary material for: Piezoresistance Characterization of Silicon Nanowires in Uniaxial and Isostatic Pressure Variation
Source: Sensors (Basel). 2022 Aug 23;22(17):6340. doi: 10.3390/s22176340 (PMC9459738; doi:10.3390/s22176340)
Supplement: Supplementary file 1 [file sensors-22-06340-s001.zip]

Archive with 1 entries (1 files):
- sensors-1846940-supplementary.pdf
